# Supplementary material for: The Traumatic Brain Injury Model Systems National Database: A Review of Published Research
Source: Neurotrauma Rep. 2021 Mar 12;2(1):149–64. doi: 10.1089/neur.2020.0047 (PMC8240866; doi:10.1089/neur.2020.0047)
Supplement: Supplemental data [file Supp_TableS1.xlsx]

## Sheet: Index for Main Table
Rows: Each row (other than the top two that serve as table header) in the Main Table represents 1 of the 74 studies included in this review paper
Columns: Each column regards a specific aspect of a corresponding study (by row) which was assessed and included in the results of this review.
Corresponding column(s) in main table	Column Heading	Column Description
A-C	Paper Information	General heading, applicable to columns A-C of the main table.
A	Title	This column provides the title of the study.
B	First Author	This column provides the first author of the study.
C	Publication Year	This column provides the study's publication year.
D-H	Categories	General heading, applicable to columns D-H of the main table
D	Data Source	This column indicates where the data included in the study's analysis was obtained. Specifically, whether NIDILRR/VA-TBIMS were the only databases used in the study, or if additional information was collected from sources outside of TBIMS databases. In addition, studies which used select cohorts from the TBIMS databases were identified and described in this column.
E	Cohort Size	This column informs on the size of the cohort included in the study's analysis
F	Data Usage	This column indicates how the study applied TBIMS analysis. Data usage was categorised into data collection/retrieval/processing, specific outcome measures, or both analysis of specific outcomes and data aspects.
G	Outcome Measure of Focus	This column was only applicable to studies which used TBIMS data for assessment of outcome measure(s). For such studies, this column served to elaborate on column F, in specifying the outcome measure(s) included in the study's anaylsis.
H	Use of Follow-up Information	This column informs on the study's usage of the TBIMS follow-up data. If follow-up information was used, details regarding the follow-up period are also provided in the column.
I-K	Variable Usage	General heading, applicable to columns I-K of the main table
I	Usage of NIDILRR TBIMS Variable Groups	This column provides a detailed list of the NIDILRR TBIMS variable groups used in the study. Of note, these variable groups are accounted for in their composite variable group form (where applicable).
J	Usage of Variables outside of NIDILRR TBIMS	This column is applicable to studies which had either indicated additional usage of non-TBIMS data in their analysis (marked by Column D), and/or used VA-TBIMS variables which are not seen in the NIDILRR TBIMS database. A list of non-NIDILRR TBIMS variables used in the study's analysis, if applicable, are recorded in this column.
K	Non-NIDILRR/VA TBIMS variable used as main outcome measure	This column is applicable to studies which included non-TBIMS (including both NIDILRR and VA-TBIMS) variables as a main outcome measure in their analysis. If applicable, said non-TBIMS variable(s) is listed in this column.
L	Limitations	This column regards the study limitations which were recognised by its author(s). Limitations were summarized into common trends in limitations seen across the 74 papers included in this review

## Sheet: Main Table
Paper Information			Categories					Variable Usage
Title	First Author	Publication Year	Data Source	Cohort Size	Data Usage	Outcome Measure of Focus	Use of Follow-up Information	Usage of TBIMS Variable Groups	Usage of Variables outside of NIDILRR TBIMS	Non-NIDILRR/VA TBIMS variable used as main outcome measure	Limitations
A Multidimensional Rasch Analysis of the Functional Independence Measure Based on the National Institute on Disability, Independent Living, and Rehabilitation Research Traumatic Brain Injury Model Systems National Database	Christopher R Pretz	2016	NIDILRR TBIMS	8136 after exclusion	Both Specific Outcome(s) and Data aspects	N/A	1 year	Sex, Rehabilitation Features, FIM, Age/DOB, Race, Marital Status	no	N/A	- Limited generalisability - Study design
Probabilistic Matching Approach to Link De-identified Data from a Trauma Registry and a Traumatic Brain Injury Model System Center	Matthew Ryan Kesinger	2017	NIDILRR TBIMS + trauma registry from one institution in Pennsylvania	241 (training set: 121, validation set: 120); from single-centre in TBIMS dataset	Data collection, retrieval, and processing	N/A	no	Sex, Acute Care Features, Cause of Injury, Injury Severity, Cranial Surgery, Revised trauma score (RR, sBP), Age/DOB, Race, Substance Use (alcohol/drugs)	trauma registry from one institution in Pennsylvania	N/A	- Limited generalisability - Selection bias
A Validation Study for Using Iterative Proportional Fitting to Weight the Traumatic Brain Injury Model Systems National Database: An NIDRR-Sponsored Study	Christopher R Pretz	2015	NIDILRR TBIMS	not specified	Data collection, retrieval, and processing	Age at injury, race, sex, marital status, rehabilitation length of stay, payer source, and motor and cognitive FIM	no	Sex, Payor Source, Rehabilitation Features, FIM, Age/DOB, Race, Marital Status	no	N/A	- Limited generalisability
Acute Ischemic Stroke After Moderate to Severe Traumatic Brain Injury	Robert G Kowalski	2017	NIDILRR TBIMS + acute-care hospital records (for information on incidence of AIS)	6488 total patients enrolled in TBIMS (159 with concurrent AIS)	Specific outcome measure(s)	AIS incidence, PTA duration, FIM, and DRS at rehabilitation discharge	no	Sex, Cause of Injury, ICD External Cause of Injury, Injury Severity, FIM, Age/DOB, Race, Intracranial CT, DRS	acute-care hospital records: incidence of AIS following TBI	AIS incidence	- Selection bias - Temporal bias - Inability to consider confounders - Sample size when considering confounders - Lack of variables specificity from dataset
Acute Trauma Factor Associations With Suicidality Across the First 5 Years After Traumatic Brain Injury	Matthew Ryan Kesinger	2016	NIDILRR TBIMS + National Trauma Data Bank (AIS/ISS, GCS for head injury severity, infectious complications, alcohol blood level at time of injury, drug use at time of injury, mechanism of injury)	3575	Specific outcome measure(s)	Suicide ideation measured via PHQ-9, suicide attempt, extracranial injury measured by Injury Severity Scale (nonhead)	5 years	Sex, Payor Source, Injury Severity, FIM, Age/DOB, Race, Education, Substance Use (alcohol and ilicit drugs), Pre-injury suicide history, PHQ-9, attempted suicide in past year, computed days from injury to follow-up	National Trauma Data Bank variables (AIS/ISS, GCS for head injury severity, infectious complications, alcohol blood level at time of injury, drug use at time of injury, mechanism of injury)	head injury severity	- Lack of variables specificity from dataset - Measurement tool used - Temporal bias - Missing data - Inability to consider confounders - Study design
Another Look at the PART-O Using the Traumatic Brain Injury Model Systems National Database: Scoring to Optimize Psychometrics	James F Malec	2015	NIDILRR TBIMS	17347	Both Specific Outcome(s) and Data aspects	PART-O	>15-years	Sex, Age/DOB, Race, Education, date of follow-up, PART-O	no	N/A	- Limited generalisability
Burden of Care Implications and Association of Intracranial Hypertension With Extremely Severe Post-traumatic Amnesia After Traumatic Brain Injury: A 5-Year Retrospective Longitudinal Study	Nhung T Quach	2019	NIDILRR TBIMS	342	Specific outcome measure(s)	PTA duration, elevated ICP, FIM	5 years	Sex, Injury Severity, Cranial Complications, FIM, Age/DOB, Race, date of follow-up	no	N/A	- Study design - Selection bias - Limited number of variables examined - Attrition rate of participants
Challenges to the Standardization of Trauma Data Collection in Burn, Traumatic Brain Injury, Spinal Cord Injury, and Other Trauma Populations: A Call for Common Data Elements for Acute and Longitudinal Trauma Databases	Laura C Simko	2018	NIDILRR TBIMS + other trauma databases; 2 acute care databases (American Burn Association’s National Burn Data Standard, American College of Surgeons’ National Trauma Data Standard) and 3 longitudinal trauma databases (Burn, Traumatic Brain Injury, Spinal Cord Injury Model System National Databases)	N/A: 5 databases assessed: American Burn Association's National Burn Data Standard, American College of Surgeons' National Trauma Data Standard, Burn Model System National Database, Traumaic Brain Injury Model System National Database, Spinal Cord Injury Model System National Database)	Data collection, retrieval, and processing	N/A	no	Sex, Height and Weight/BMI, Acute Care Features, Payor Source, Cause of Injury, Cranial Complications, Rehabilitation features, Primary person living with, Residence, ZIP, seizure, Age/DOB, Race, Cultural, Marital Status, Education, Employment, Pre-injury Conditions, Pre-injury limitations, tobacco, substance use, pre-injury hospitalisation, pre-injury mental health history, comorbidities	5 other trauma databases; 2 acute care databases (American Burn Association’s National Burn Data Standard, American College of Surgeons’ National Trauma Data Standard) and 3 longitudinal trauma databases (Burn, Traumatic Brain Injury, Spinal Cord Injury Model System National Databases)	no	- Limited generalisability - Study design - Inconsistency of variables collected over time - Lack of variable specificity from datasets
Change in body mass index within the first-year post-injury: a VA Traumatic Brain Injury (TBI) model systems study	Racine Marcus Brown	2018	VA TBIMS	84	Specific outcome measure(s)	BMI	1 year	Sex, Height and Weight/BMI, Cause of Injury, Injury Severity, FIM, Age/DOB, Race, Marital Status, Education, Employment, Tobacco, Substance Use, Military service history	PTSD Checklist-Civilian (PCL-C) for PTSD (from VA TBIMS)	N/A	- Sample size - Self-reported variables - Temporal bias
Characteristics of Firearm Brain Injury Survivors in the Traumatic Brain Injury Model Systems (TBIMS) National Database: A Comparison of Assault and Self-Inflicted Injury Survivors	Hilary Bertisch	2017	NIDILRR TBIMS: fire-arm injuries	399 (310 via assault, 89 via self-inflicted injury)	Specific outcome measure(s)	DRS, GOS-E, sociodemographic variables (sex, age, race, marital status), injury-related/acute care (PTA, LOC, time from injury to acute hospital discharge), mental health variables (substance use history, psychiatric hospitalizations, suicide history, incarcerations)	5 years	Sex, Acute Care Features, Cause of Injury, Injury Severity, Primary person living with, residence, Age/DOB, Race, Marital Status, Education, Substance use, pre-injury psychiatric hospitalisation, pre-injury mental health history, pre-injury suicide hisotry, incarcerations, DRS, date of follow-up, attempted suicide in past year, GOS-E	no	N/A	- Selection bias - Limited number of variables examined - Lack of variable specificity from dataset - Inability to consider confounders - Study design - Unequal distributions within some variables and groups
Characterizing Comorbid Cerebrovascular Insults Among Patients With TBI at a TBI Model Systems Rehabilitation Center	Randolph M Jenkins	2020	NIDILRR TBIMS + Virginia Commonwealth University (VCU) hospital electronic medical records system (medical records and imaging reports)	663	Specific outcome measure(s)	New traumatic cerebral artery injury (TCAI) lesions of head/neck, new cerebral infarcts (CIs) abstracted from neuroimaging reports and clinical notes, rehabilitation outcomes (PTA duration, FIM, DRS)	no	Sex, Acute care features, Cause of Injury, ICD (external cause of injury), Injury severity, rehabilitation features, FIM, Age/DOB, race, cultural, marital status, education, employment, substance use, DRS	Virginia Commonwealth University (VCU) hospital electronic medical records system (medical records and imaging reports)	TCAI from neuroimaging	- Selection bias - Study design - Inability to consider confounders
Community Reintegration Problems Among Veterans and Active Duty Service Members With Traumatic Brain Injury	Suzanne M McGarity	2017	VA TBIMS	154	Specific outcome measure(s)	community reintegration problems (motorised transportation/driving status, employment potential, participation; PART-O) military service history, PHQ-9, GAD-7, posttraumatic stress, FIM, DRS	1 year	Sex, Cause of Injury, Injury Severity, Rehabiliation Features, FIM, Age/DOB, Race, Education, military service history, DRS, date of follow-up, PART-O, motorised transportation, PHQ-9, GAD-7	deployment status at time of injury, PCL-C (from VA TBIMS)	N/A	- Selection bias - Limited generalisability - Sample size - Definition of sub-cohort
Comparison of FIM™ Communication Ratings for English Versus non-English Speakers in the Traumatic Brain Injury Model Systems (TBIMS) National Database	Anthony Lequerica	2015	NIDILRR TBIMS	2795	Specific outcome measure(s)	FIM	no	Sex, Cause of Injury, Injury Severity, Rehabilitation Features, FIM, Age/DOB, Race, Cultural, Marital status, Education	no	N/A	- Measurement tool used - Counfounders - Definition of sub-cohort - Selection bias
Comparison of the VA and NIDILRR TBI Model System Cohorts	Risa Nakase-Richardson	2017	NIDILRR/VA TBIMS	VA TBIMS: 550, NIDILRR: 5270	Data collection, retrieval, and processing	demographics (education, employment), injury characteristics (rehabilitation length of stay, injury severity; GCS, PTA, GOS-E, pre-injury mental health service utilisation), FIM, DRS	no	Sex, Acute Care Features, Injury Severity, Rehabilitation Features, FIM, Age/DOB, Race, Marital Status, Education, Employment, Substance use, Pre-injury psychiatric hospitalisation, Pre-injury mental health history, military service history, DRS	no	N/A	- Selection bias - Limited generalisability
Craniectomy and Craniotomy in Traumatic Brain Injury: A Propensity-Matched Analysis of Long-Term Functional and Quality of Life Outcomes	Michael L Kelly	2018	NIDILRR TBIMS: craniotomy/craniectomy procedure	2567 (1470 craniotomy, 1097 craniectomy)	Both Specific Outcome(s) and Data aspects	Quality of Life outcomes (length of rehabilitation stay, SWLS, rehospitalisations, GOS-E, DRS, FIM), living status at follow-up, residence, employment status, health conditions	2 years	Sex, Acute care features, Payor source, injury severity, cranial complications, cranial surgery, rehabilitation features, mortality, residence, FIM, Age/DOB, Race, marital status, education, employment, CT, DRS, date of follow up, satisfaction with life, rehospitalisation, comorbidities, general health, GOS-E, computed SRS	no	N/A	- Study design - Selection bias - Limited generalisability - Confounders - Lack of variables specificity from dataset - Measurement tool - Definition of sub-cohort
Depression as a Predictor of Long-term Employment Outcomes Among Individuals With Moderate-to-Severe Traumatic Brain Injury	Daniel W Klyce	2019	NIDILRR TBIMS	2784	Specific outcome measure(s)	employment status	5 years	Sex, acute care features, injury severity, cranial complications, cranial surgery, residence, age/DOB, education, employment, substance use, CT, date of follow-up, PHQ-9	no	N/A	- Selection bias - Definition of sub-cohort - Study design - Missing data
Depression in Men and Women One Year Following Traumatic Brain Injury (TBI): A TBI Model Systems Study	Sarah Lavoie	2017	NIDILRR TBIMS	175	Specific outcome measure(s)	depression measured by PHQ-9	1 year	Sex, injury severity, age/DOB, race, marital status, education, employment, date of follow-up, PHQ-9	no	N/A	- Unequal distribution of groups in some variables - Study design
Descriptive Findings of the VA Polytrauma Rehabilitation Centers TBI Model Systems National Database	Susan Ropacki	2018	VA TBIMS	712	Data collection, retrieval, and processing	TBIMS Premorbid History Questionnaire, GCS, GOAT, Orientation Log, DRS, FIM, PTSD Checklist-Civilian Version (PCL-C), Neurobehavioral Symptom Inventory (NSI)	no	Sex, acute care features, cause of injury, injury severity, rehabilitation features, mortality, primary person living with, residence, ZIP, FIM, Age/DOB, race, education, employment, substance use, pre-injury psychiatric hospitalisation, pre-injury mental health history, military service history, CT, DRS	PCL-C, Neurobehavioural Symptom Inventory (NSI) (from VA TBIMS)	N/A	- Selection bias - Missing data - Self-reported variables - Definition of sub-cohort
Diffusion tensor imaging in acute-to-subacute traumatic brain injury: a longitudinal analysis	Brian L Edlow	2016	NIDILRR TBIMS: treated for acute TBI at Massachusetts General Hospital and underwent DTI + Spaulding Rehabilitation Hospital database ( clinical records and DTI scans of patients )	11	Specific outcome measure(s)	functional outcomes (DRS)	up to 97 days	Sex, cause of injury, injury severity, cranial surgery, rehabilitation features, Age/DOB, CT, DRS	Spaulding Rehabilitation Hospital database ( clinical records and DTI scans of patients )	from DTI records	- Sample size - Missing data - Measurement tool used - Confounders - Study design - Selection bias
Disorders of Consciousness due to Traumatic Brain Injury: Functional Status Ten Years Post-Injury	Flora M Hammond	2019	NIDILRR TBIMS: patients with DOC (coma, vegetative state, minimally conscious state) + nursing flow sheets and progress notes (indicative of DOC or regarding command-following or GCS)	110	Specific outcome measure(s)	FIM, DRS	10 years	Sex, acute care features, cause of injury, injury severity, rehabilitation features, FIM, Age/DOB, Race, Education, Employment, Pre-injury conditions, DRS, date of follow-up	nursing flow sheets and progress notes (indicative of DOC or regarding command-following or GCS)	no	- Sample size - Selection bias - Definition of sub-cohort - Measurement tool used - Confounders
Employment Stability in the First 5 Years After Moderate-to-Severe Traumatic Brain Injury	Dominic DiSanto	2018	NIDILRR TBIMS: aged 18-59 + neuropsychological tests for cognitive effect assessment (O-LOG, California Verbal Learning Test (CVLT-2), Reitan TMT (trail Making Tests))	5683	Specific outcome measure(s)	employment stability	5 years	Sex, payor source, cause of injury, injury severity, age/DOB, race, marital status, education, employment, substance use, military service history, date of follow-up, motorised transportation, PHQ-9, GAD-7	neuropsychological tests for cognitive effect assessment (O-LOG, California Verbal Learning Test (CVLT-2), Reitan TMT (trail Making Tests))	no	- Study design - Selection bias - Lack of variable specificity from dataset - Inability to consider confounders - Limited generalisability
Examining Driving and Participation 5 Years After Traumatic Brain Injury	Kimberly S Erler	2018	NIDILRR TBIMS: aged 18-65	2456	Specific outcome measure(s)	driving status (motorised transportation), participation (PART-O), FIM, PHQ-9	5 years	Sex, primary person living with, FIM, Age/DOB, Race, Education, date of follow-up, PART-O, motorised transportation, PHQ-9	no	N/A	- Lack of variables specificity from dataset - Definition of sub-cohort - Inability to consider confounders
Factors associated with remission of post-traumatic brain injury fatigue in the years following traumatic brain injury (TBI): a TBI model systems module study	Anthony Lequerica	2016	NIDILRR TBIMS: post-traumatic brain injury fatigue (PTBIF) at initial follow-up + Pittsburgh Sleep Quality Index (PSQI) and Multidimensional Assessment of Fatigue (MAF)	79	Specific outcome measure(s)	changes in disability (FIM, DRS), sleep dysfunction (PSQI), mood (PHQ-9, SWLS), and community participation (PART-O)	5 years	Sex, acute care features, cause of injury, injury severity, rehabilitation features, FIM, Age/DOB, Race, Marital Status, Education, DRS, date of follow-up, PART-O, Satisfaction with life, PHQ-9	Pittsburgh Sleep Quality Index (PSQI) and Multidimensional Assessment of Fatigue (MAF)	no	- Measurement tool used - Definition of sub-cohort - Selection bias - Sample size - Limited generalisability - Study design - Self-reported variables (recall bias)
Functional Outcome Trajectories Following Inpatient Rehabilitation for TBI in the United States	Kristen Dams-O'Connor	2020	NIDILRR TBIMS	4624	Specific outcome measure(s)	GOS-E, DRS	up to 20 years	Sex, rehabilitation features, mortality, FIM, age/DOB, race, education, DRS, date of follow-up, GOS-E	no	N/A	- Limited generalisability - Measurement tool used
Global Outcome and Late Seizures After Penetrating Versus Closed Traumatic Brain Injury: A NIDRR TBI Model Systems Study	William C Walker	2015	NIDILRR TBIMS + hospital records (medical aspects of injury)	6111	Specific outcome measure(s)	global outcome (GOS), self-reported seizures	2 years	Sex, acute care features, cause of injury, ICD (external cause of injury), injury severity, rehabilitation features, seizure, age/DOB, race, marital status, education, employment, substance use, CT, date of follow-up, rehospitalisation, GOS-E	hospital records (medical aspects of injury)	no	- Measurement tool used - Definition of sub-cohort
Global Outcome Trajectories After TBI Among Survivors and Nonsurvivors: A National Institute on Disability and Rehabilitation Research Traumatic Brain Injury Model Systems Study	Kristen Dams-O'Connor	2015	NIDILRR TBIMS	3870	Specific outcome measure(s)	global outcome (GOS-E, DRS)	up to 20 years	Sex, rehabilitation features, mortality, FIM, Age/DOB, race, education, DRS, date of follow-up, GOS-E	no	N/A	- Selection bias - Limited generalisability - Measurement tool used
Hospital Acquired Pneumonia is an Independent Predictor of Poor Global Outcome in Severe Traumatic Brain Injury up to 5 Years after Discharge	Matthew R Kesinger	2015	NIDILRR TBIMS + trauma registry (demographic and acute care clinical data: mechanism of injury, length of stay, procedures and operations, presenting GCS, days of mechanical ventilation, complication information to enable identification of HAP)	141	Specific outcome measure(s)	HAP, GOS-E	5 years	Sex, acute care features, cause of injury, injury severity, cranial surgery, rehabilitation features, mortality, revised trauma score, age/DOB, race, date of follow-up, GOS-E	from trauma registry (demographic and acute care clinical data: mechanism of injury, length of stay, procedures and operations, presenting GCS, days of mechanical ventilation, complication information to enable identification of HAP)	no	- Sample size - Missing data - Confoudners - Selection bias
Impact of Religious Attendance on Psychosocial Outcomes for Individuals With Traumatic Brain Injury: A NIDILRR Funded TBI Model Systems Study	Angela Philippus	2016	NIDILRR TBIMS	5573	Specific outcome measure(s)	psychosocial outcomes (SWLS, GAD-7, PHQ-9, PART-O)	10 years	Sex, mortality, residence, FIM, race, marital status, education, date of follow-up, GEO-ID, PART-O, satisfaction with life, PHQ-9, GAD-7	no	N/A	- Lack of variables specificity from dataset - Measurement tool used - Study design - Inability to consider confounders - Selection bias
Incidence and risk factors of posttraumatic seizures following traumatic brain injury: A Traumatic Brain Injury Model Systems Study	Anne C Ritter	2016	NIDILRR TBIMS	796	Specific outcome measure(s)	post-traumatic seizure (PTS) incidence; new onset seizure incidence, incidence of late PTS since last follow-up, cumulative incidence late PTS since injury	5 years	Sex, acute care features, cause of injury, injury severity, cranial surgery, seizure, age/DOB, race, CT, DRS, date of follow-up	no	N/A	- Selection bias - Sub-cohort definition - Lack of variables specificity from dataset - Self-reported variables - Missing data - Confounders
Internet and Social Media Use After Traumatic Brain Injury: A Traumatic Brain Injury Model Systems Study	Christina Baker-Sparr	2018	NIDILRR TBIMS + internet usage survey + Facebook Intensity Scale (to measure internet and social media usage)	337	Specific outcome measure(s)	internet and social media use	no	Sex, cause of injury, associated injury (spinal cord), injury severity, residence, age/DOB, race, education, employment, date of follow-up	internet usage survey + Facebook Intensity Scale (to measure internet and social media usage)	Internet usage survey, Facebook Intensity Scale	- Selection bias - Limited generalisability - Inability to consider confounders
Interrelationships Between Post-TBI Employment and Substance Abuse: A Cross-lagged Structural Equation Modeling Analysis	Nabil Awan	2019	NIDILRR TBIMS + National Trauma Data Bank (for ISS/AIS)	2890	Both Specific Outcome(s) and Data aspects	employment status, substance abuse	5 years	Sex, injury severity, FIM, age/DOB, marital status, education, employment, substance use, rehospitalisation	National Trauma Data Bank (for ISS/AIS)	no	- Selection bias - Limited generalisability - Self-reported variables - Definition of sub-cohort
Long-Term Survival After Traumatic Brain Injury Part I: External Validity of Prognostic Models	Jordan C Brooks	2015	NIDILRR TBIMS + California Department of Developmental Services cohort (for external validation) + Social Security Death Index to ascertain living status of cohort participants	TBIMS cohort: 7365 CDDS cohort: 5116	Both Specific Outcome(s) and Data aspects	survival/mortality (living status)	up to 20 years	Sex, mortality, FIM, Age/DOB, date of follow-up	California Department of Developmental Services cohort (for external validation) + Social Security Death Index to ascertain living status of cohort participants	Death index for mortality	- Definition of sub-cohort - Measurement tool used - Inability to consider confounders - Selection bias
Longitudinal Effects of Medical Comorbidities on Functional Outcome and Life Satisfaction After Traumatic Brain Injury	James Malec	2019	NIDILRR TBIMS	404	Specific outcome measure(s)	functional outcome and life satisfaction (FIM, SWLS, medical and mental health comorbidities interview)	10 years	Sex, injury severity, rehabilitation features, FIM, Age/DOB, Race, marital status, education, employment, date of follow-up, satisfaction with life, comorbidities	no	N/A	- Selection bias - Study design - Temporal bias - Lack of variables specificity from dataset - Limited generalisability - Self-report variables - Sample size
Longitudinal Examination of Resilience After Traumatic Brain Injury: A Traumatic Brain Injury Model Systems Study	Jennifer H Marwitz	2017	NIDILRR TBIMS + Connor-Davidson Resilience Scale	195	Specific outcome measure(s)	resilience (Connor-Davidson Resilience Scale)	1 year	Sex, acute care features, cause of injury, injury severity, rehabilitation features, age/DOB, race, marital status, education, employment, substance use, DRS, date of follow-up, PART-O, satisfaction with life, comorbidities	Connor-Davidson Resilience Scale	Connor-Davidson Resilience Scale for resilience	- Selection bias - Limited generalisability - Study design - Self-reportd variables - Inability to consider confounders
Longitudinal Predictors of Criminal Arrest After Traumatic Brain Injury: Results From the Traumatic Brain Injury Model System National Database	Eric B Elbogen	2015	NIDILRR TBIMS	2690	Specific outcome measure(s)	post-TBI criminal arrest	5 years	Sex, cause of injury, FIM, age/DOB, race, marital status, education, employment, substance use, incarcerations, CT, date of follow-up	no	N/A	- Self-reported variables - Lack of variables specificity from dataset - Inability to consider confounders - Missing data - Limited number of variables examined - Selection bias - Limited generalisability
Mortality following Traumatic Brain Injury among Individuals Unable to Follow Commands at the Time of Rehabilitation Admission: A National Institute on Disability and Rehabilitation Research Traumatic Brain Injury Model Systems Study	Brian D Greenwald	2015	NIDILRR TBIMS + Social Security Administration's Death Index to verify participants vital status upon lack of follow-up	8084	Specific outcome measure(s)	mortality (living status)	up to 20 years	Sex, acute care features, cause of injury, ICD (external cause of injury), injury severity, rehabilitation features, mortality, FIM, Age/DOB, race, DRS, date of follow-up, computed days from injury to follow-up	Social Security Administration's Death Index to verify participants vital status upon lack of follow-up	Death index for mortality	- Definition of sub-cohort - Inability to consider confounders - Lack of variable specificity from dataset
Mortality Secondary to Unintentional Poisoning after Inpatient Rehabilitation among Individuals with Moderate to Severe Traumatic Brain Injury	Flora Hammond	2020	NIDILRR TBIMS: with recorded death following rehabilitation discharge	15835	Specific outcome measure(s)	socio-demographics (age at injury and death, sex, race, ethnicity, marital status, living situation, residence, employment status, primary rehabilitation payer source, transportation use, arrest history), injury severity (GCS), alcohol and illicit drug use, FIM, DRS, PART-O, SRS, GOS-E, SWLS, PHQ-9, GAD-7	up to 20 years	Sex, payor source, cause of injury, injury severity, rehabilitation features, mortality, primary person living with, residence, FIM, Age/DOB, race, marital status, employment, substance use, incarcerations, DRS, date of follow-up, GEO-ID, PART-O, satisfaction with life, motorised transportation, PHQ-9, GAD-7, GOS-E, computed SRS	no	N/A	- Selection bias - Limited generalisability - Missing data - Lack of variable specificity from dataset - Inability to consider confounders - Sample size
Multicenter Study of Sexual Functioning in Spouses/Partners of Persons With Traumatic Brain Injury	Angelle M Sander	2016	NIDILRR TBIMS + partners + Derogatis Interview for Sexual Functioning Self-Report + Global Sexual Satisfaction Index	70	Specific outcome measure(s)	Derogatis Interview for Sexual Functioning Self-Report, Global Sexual Satisfaction Index (GSSI)	1 year	Sex, injury severity, FIM, age/DOB, race, marital status, date of follow-up, PART-O	Derogatis Interview for Sexual Functioning Self-Report + Global Sexual Satisfaction Index	Sexual Functioning and Satisfaction	- Sample size - Self-reported variables - Selection bias - Limited generalisability
Neuropsychological Characteristics of the Confusional State Following Traumatic Brain Injury	Rachel E Keelan	2019	NIDILRR TBIMS: inpatient rehabilitation length of stay greater than 2 weeks + Post Traumatic Confusional State for GOAT scores + Neurocognitive process measures (memory consolidation short and long delay free recall (SDFR/LDFR), memory retrieval long delayed cued recall (LDCR), executive control (CVLT-2 Trial 5), non-memory executive control Wisconsin Card Sorting Test (WCST) Categories Completed)	349	Specific outcome measure(s)	neurocognitive processes (memory consolidation, memory retrieval, as well as memory- based and non-memory based executive control)	4 weeks	Sex, acute care features, injury severity, age/DOB, race, education, DRS, date of follow-up	Post Traumatic Confusional State for GOAT scores + Neurocognitive process measures (memory consolidation short and long delay free recall (SDFR/LDFR), memory retrieval long delayed cued recall (LDCR), executive control (CVLT-2 Trial 5), non-memory executive control Wisconsin Card Sorting Test (WCST) Categories Completed)	Neurocognitive measures	- Selection bias - Limited generalisability - Lack of variables specificity from dataset - Inability to consider confounders - Definition of sub-cohort - Measurement tools used
Obesity and Overweight Problems Among Individuals 1 to 25 Years Following Acute Rehabilitation for Traumatic Brain Injury	Laura Dreer	2018	NIDILRR TBIMS	7287	Specific outcome measure(s)	BMI, sociodemographics (age/gender/race/education/marital status/living status/employment), duration of PTA, comorbidities, FIM, DRS, SWLS, GOS-E, PART-O	up to 25 years	Sex, height and weight/BMI, acute care features, injury severity, rehabilitation features, primry person living with, seizure, FIM, Age/DOB, race, marital status, education, employment, substance use, DRS, date of follow-up, PART-O, satisfaction with life, motorised transportation, comorbidities, general health, GOS-E	no	N/A	- Limited generalisability - Study design - Selection bias - Confounders - Inability to consider confounders - Measurement tool used
Participation Following Inpatient Rehabilitation for Traumatic Disorders of Consciousness: A TBI Model Systems Study	Christopher Malone	2019	NIDILRR TBIMS	333	Specific outcome measure(s)	participation (PART-O), FIM	5 years	Sex, acute care features, injury severity, rehabilitation features, primary person living with, FIM, age/DOB, race, education, DRS, date of follow-up, PART-O, comorbidities	no	N/A	- Selection bias - Confounder - Inability to consider confounders - Temporal bias - Self-reported variables - Limited generalisability
Physical, Cognitive, and Psychosocial Characteristics Associated With Mortality in Chronic TBI Survivors	Therese M O'Neil-Pirozzi	2018	NIDILRR TBIMS	12002	Specific outcome measure(s)	physical/cognitive/psychosocial function (FIM, DRS, PART-O, GOS-E, SWLS) association with mortality	up to 20 years	Sex, injury severity, mortality, FIM, age/DOB, DRS, date of follow-up, PART-O, satisfaction with life, GOS-E	no	N/A	- Self-reported variables - Selection bias - Limited generalisability - Definition of sub-cohort
Post-traumatic Epilepsy Associations With Mental Health Outcomes in the First Two Years After Moderate to Severe TBI: A TBI Model Systems Analysis	Shannon B Juengst	2017	NIDILRR TBIMS	867	Specific outcome measure(s)	depression, anxiety (PHQ-9, GAD-7), seizures at follow-up	2 years	Sex, injury severity, seizure, FIM, Age/DOB, race, substance use, pre-injury mental health history, computed TBI ID, date of follow-up, PHQ-9, GAD-7	no	N/A	- Temporal bias - Study design - Self-reported variables - Measurement tool used - Lack of variables specificity from dataset - Inability to consider confounders
Postrehabilitation Mental Health Treatment Utilization in Veterans With Traumatic Brain Injury	Jacob A Finn	2018	VA TBIMS	378	Specific outcome measure(s)	depression, anxiety, and posttraumatic distress; suicide attempt in the past year; or problematic substance use (PHQ-9, GAD-7, PCL-C, suicide attempt, substance abuse)	2 years	Sex, acute care features, payor source, injury severity, primary person living with, age/DOB, race, education, employment, substance use, pre-injury psychiatric hospitalisation, pre-injury mental health history, military service history, date of follow-up, PHQ-9, GAD-7, attempted suicide in past year	PCL-C (from VA TBIMS)	N/A	- Selection bias - Lack of variables specificity from dataset - Study design - Limited generalisability - Sample size
Posttraumatic Stress Disorder Symptoms Contribute to Staff Perceived Irritability, Anger, and Aggression After TBI in a Longitudinal Veteran Cohort: A VA TBI Model Systems Study	Shannon R Miles	2019	VA TBIMS	240	Specific outcome measure(s)	PTSD (PTSD ChecklisteCivilian Version), irritability, anger, and aggression (Mayo-Portland Adaptability Inventory-4)	no	Sex, Cause of Injury, Injury Severity, Rehabilitation Features, Age/DOB, race, marital status, education, employment, military service history	Mayo-Portland Adaptability Inventory-4 (MPAI-4), PCL-C (from VA TBIMS)	N/A	- Measurement tool used - Inability to consider confounders - Self-reported variables - Selection bias - Limited generalisability
Predicting Institutionalization After Traumatic Brain Injury Inpatient Rehabilitation	Regina A Eum	2015	NIDILRR TBIMS	7219	Both Specific Outcome(s) and Data aspects	institutionalisation (nursing home, adult home, subacute care)	no	Sex, acute care features, payor source, cause of injury, injury severity, rehabilitation features, primary person living with, residence, FIM, age/DOB, race, education, employment, pre-injury limitations	no	N/A	- Lack of variables specificity from dataset - Confounders - Inability to consider confounders - Missing data
Predicting Long-Term Global Outcome After Traumatic Brain Injury: Development of a Practical Prognostic Tool Using the Traumatic Brain Injury Model Systems National Database	William C Walker	2018	NIDILRR TBIMS	year 1: 10,125 year 2: 8821 year 5: 6165	Both Specific Outcome(s) and Data aspects	global outcome (GOS)	5 years	Sex, acute care features, injury severity, cranial complications, cranial surgery, rehabilitation features, age/DOB, education, employment, substance use, CT, computed TBI ID, date of follow-up, GOS-E	no	N/A	- Selection bias - Limited generalisability - Missing data - Study design - Definition of sub-cohort - Inability to consider confounders - Measurement tool used
Predicting the Trajectory of Participation After Traumatic Brain Injury	Kimberly S Erler	2018	NIDILRR TBIMS	1947	Specific outcome measure(s)	participation (PART-O)	5 years	Sex, primary person living with, FIM, Age/DOB, Race, Education, substance use, date of follow-up, PART-O, PHQ-9	no	N/A	- Sample size - Study design - Lack of variables specificity from dataset
Predictive utility of an adapted Marshall head CT classification scheme after traumatic brain injury	Allen W Brown	2019	NIDILRR TBIMS	4895	Specific outcome measure(s)	outcomes post-TBI: intracranial hypertension during acute hospitalization, craniotomy or craniectomy during acute hospitalization, interruption in care during inpatient rehabilitation, rehabilitation discharge to a private residence, rehospitalization during the year after rehabilitation discharge, living in a private residence at 1 year, productive activity at 1 year (full-time student, part-tim…	1 year	Sex, acute care features, injury severity, cranial complications, cranial surgery, rehabilitation features, mortality, residence, FIM, age/DOB, race, education, employment, CT, DRS, date of follow-up, rehospitalisation, GOS-E	no	N/A	- Selection bias - Measurement tool used - Confounder
Predictors of 1-Year Global Outcomes After Traumatic Brain Injury Among Older Adults: A NIDILRR Traumatic Brain Injury Model Systems Study	Flora M Hammond	2019	NIDILRR TBIMS	1845	Specific outcome measure(s)	rehabilitation outcomes: FIM, DRS, GOS-E, driving status	1 year	Sex, acute care features, payor source, cause of injury, ICD (external cause of injury), injury severity, rehabilitation features, residence, FIM, age/DOB, race, education, substance use, DRS, date of follow-up, motorised transportation, rehospitalisation, GOS-E	no	N/A	- Limited generalisability - Selection bias - Inability to consider confounders - Inconsistency of variables collected over time - Lack of variable specificty from dataset - Missing data
Predictors of Employment Outcomes in Veterans With Traumatic Brain Injury: A VA Traumatic Brain Injury Model Systems Study	Risa Nakase-Richardson	2017	VA TBIMS: aged 18-60	293	Specific outcome measure(s)	employment outcomes: length of time to return to work, measured by employment status at 1-year follow up	1 year	Sex, acute care features, cause of injury, injury severity, cranial surgery, rehabilitation features, age/DOB, race, marital status, education, employment, pre-injury conditions, pre-injury limtations, substance use, pre-injury psychiatric hospitalisation, pre-injury mental health history, pre-injury suicide history, military servie history, CT, date of follow-up	deployment status at time of injury, PTSD variable (from VA TBIMS)	N/A	- Limited generalisability - Inability to consider confounders - Cohort heterogeneity - Selection bias - Sample size
Presence of a dedicated trauma center physiatrist improves functional outcomes following traumatic brain injury	Christine DO Greiss	2016	NIDILRR TBIMS	148	Specific outcome measure(s)	functional outcome (FIM) at rehabilitation admission and discharge	no	Sex, acute care features, cause of injury, injury severity, rehabilitation features, FIM, age/DOB, race, marital status, education, employment	no	N/A	- Sample size - Confounder - Lack of variables specificity from dataset
Prevalence and predictors of tobacco smoking in veterans and service members following traumatic brain injury rehabilitation: a VA TBIMS study	Marc A Silva	2018	VA TBIMS	336	Specific outcome measure(s)	tobacco smoking	2 years	Sex, acute care features, injury severity, FIM, age/DOB, education, employment, tobacco, substance use, pre-injury psychiatric hospitalisation, pre-injury mental health history, military service history, DRS, date of follow-up	no	N/A	- Sample size - Measurement tool used
Prevalence of Medical and Psychiatric Comorbidities Following Traumatic Brain Injury	Flora M Hammond	2019	NIDILRR TBIMS	404	Specific outcome measure(s)	comorbidities (medical/psychiatric)	10 years	Sex, injury severity, rehabilitation features, FIM, Age/DOB, Race, marital status, education, employment, date of follow-up, satisfaction with life, comorbidities	no	N/A	- Self-reported variables - Inability to consider confounders - Study design - Temporal bias - Selection bias
Prevalence of Suicidal Behaviour Following Traumatic Brain Injury: Longitudinal Follow-Up Data From the NIDRR Traumatic Brain Injury Model Systems	Lauren B Fisher	2016	NIDILRR TBIMS	8547	Specific outcome measure(s)	depression (PHQ-9), suicide ideation, suicide attempt, completed suicide, living status	up to 20 years	Sex, mortality, Age/DOB, race, marital status, education, employment, pre-injury psychiatric hospitalisation, pre-injury mental health history, date of follow-up, PHQ-9, attempted suicide in past year	no	N/A	- Measurement tool used - Missing data - Inability to consider confounders - Inconsistency of variables collected over time - Study design
Prevalence, Risk Factors, and Correlates of Anxiety at 1 Year After Moderate to Severe Traumatic Brain Injury	Tessa Hart	2015	NIDILRR TBIMS	1838	Specific outcome measure(s)	anxiety (GAD-7), participation (PART-O), FIM, depression (PHQ-9), SWLS	1 year	Sex, payor source, cause of injury, ICD (external cause of injury), injury severity, FIM, age/DOB, race, marital status, education, employment, substance use, pre-injury psychitric hospitalisation, pre-injury mental health history, date of follow-up, PART-O, satisfaction with life, PHQ-9, GAD-7	no	N/A	- Study design - Temporal bias - Selection bias - Limited generalisability - Inability to consider confounders - Measurement tool used
Probabilistic Matching of Deidentified Data from a Trauma Registry and a Traumatic Brain Injury Model System Center: A Follow-up Validation Study	RG Kumar	2018	NIDILRR TBIMS	Training set: 497 Test set: 544	Data collection, retrieval, and processing	N/A	no	Sex, acute care features, payor source, cause of injury, injury severity, revised trauma score, age/DOB, race	no	N/A	- Inconsistency of variables entered over time - Inability to consider confounders
Prognostic models for predicting posttraumatic seizures during acute hospitalization, and at 1 and 2 years following traumatic brain injury	Anne C Ritter	2016	NIDILRR TBIMS	1364	Both Specific Outcome(s) and Data aspects	post-traumatic seizure (PTS) during acute hospitalisation	2 years	Sex, acute care features, cause of injury, ICD (external cause of injury), associated injury (spinal cord), injury severity, cranial surgery, seizure, age/DOB, race, pre-injury limitations, substance use, pre-injury psychiatric hospitalisation, pre-injury mental health history, pre-injury suicide history, incarcerations, pre-injury learning/behavioural probelms in school, military service history…	no	N/A	- Sample size - Lack of variables specificity from dataset - Self-reported variables - Inability to consider confounders - Selection bias - Study design
Race/Ethnicity and Retention in Traumatic Brain Injury Outcomes Research: A Traumatic Brain Injury Model Systems National Database Study	Angelle M Sander	2018	NIDILRR TBIMS + inmate database + death information (as potential explanations for lack of follow-up)	7684	Specific outcome measure(s)	retention (completion of atleast 1 question at follow up interview)	2 years	Sex, cause of injury, injury severity, mortality, residence, FIM, age/DOB, race, marital status, education, employment, substance use, incarcerations, date of follow-up	inmate database + death information (as potential explanations for lack of follow-up)	Incarceration/death as cause of loss in retention	- Selection bias - Inability to consider confounders - Lack of variable specificity from dataset
Reciprocal Causation Between Functional Independence and Mental Health 1 and 2 Years After Traumatic Brain Injury	Paul B Perrin	2017	NIDILRR TBIMS	4674	Both Specific Outcome(s) and Data aspects	mental health (depression, anxiety, and life satisfaction; PHQ-9, GAD-7, SWLS), functional independence (FIM), SRS	2 years	Sex, injury severity, FIM, age/DOB, race, marital status, education, employment, DRS, date of follow-up, PART-O, satisfaction with life, PHQ-9, GAD-7, computed SRS	no	N/A	- Limited generalisability - Study design - Selection bias
Rehospitalization in the First Year following Veteran and Service Member TBI: A VA TBI Model Systems Study	Johanna Tran	2017	VA TBIMS	401	Specific outcome measure(s)	rehospitalisation	1 year	Sex, cause of injury, injury severity, rehabilitation features, age/DOB, race, education, pre-injury mental health history, military service history, date of follow-up, rehospitalisation	deployment status at time of injury, blast injury (from VA TBIMS)	N/A	- Selection bias - Sample size - Missing data - Lack of variables specificity from dataset - Limited generalisability
Relationship Between Hispanic Nativity, Residential Environment, and Productive Activity Among Individuals With Traumatic Brain Injury	Anthony H Lequerica	2019	NIDILRR TBIMS + National Geographic information system (to gather population estimates of Hispanic individuals)	706	Specific outcome measure(s)	productive activity (from interview questions regarding employment status, household income)	1 year	Sex, cause of injury, injury severity, ZIP, FIM, age/DOB, race, cultural, education, employment, date of follow-up	National Geographic information system (to gather population estimates of Hispanic individuals)	no	- Selection bias - Limited generalisability - Inability to consider confounders - Missing data
RELATIONSHIP STABILITY AFTER TRAUMATIC BRAIN INJURY AMONG VETERANS AND SERVICE MEMBERS: A VA TBI MODEL SYSTEMS STUDY	LF Stevens	2017	VA TBIMS	357	Specific outcome measure(s)	marital status (changed/unchanged), other variables possibly associated/predicitive of outcome (FIM, substance abuse, employment, education, age)	2 years	Sex, cause of injury, ICD (external cause of injury), injury severity, rehabilitation features, FIM, age/DOB, marital status, education, substance use, pre-injury mental health history, military service history, date of follow-up	PTSD variable (from VA TBIMS)	N/A	- Limited generalisability - Sample size - Self-reportd variable - Inability to consider confounders - Lack of variables specificity from dataset
Resilience Following Traumatic Brain Injury: A Traumatic Brain Injury Model Systems Study	Jeffrey S Kreutzer	2015	NIDILRR TBIMS + Connor-Davidson Resilience Scale	160	Specific outcome measure(s)	resilience (Connor-Davidson Resilience Scale)	3 months	Sex, cause of injury, ICD (external cause of injury), injury severity, age/DOB, race, marital status, education, employment, substance use, DRS, date of follow-up, PART-O, satisfaction with life	Connor-Davidson Resilience Scale	Connor-Davidson Resilience Scale for resilience	- Study design - Missing data - Sample size
Return to Productivity Projections for Individuals With Moderate to Severe TBI Following Inpatient Rehabilitation	Christopher R Pretz	2020	NIDILRR TBIMS + U.S. Inpatient rehabilitation population from Uniform Data System for Medical Rehabilitation and American Medical Rehabilitation Providers Association database for weighting purposes (to better represent TBI population)	2542	Specific outcome measure(s)	productivity (return to work and school following)	5 years	Sex, payor source, injury severity, rehabilitation features, age/DOB, race, education, employment, substance use, DRS, date of follow-up	U.S. Inpatient rehabilitation population from Uniform Data System for Medical Rehabilitation and American Medical Rehabilitation Providers Association database	no	- Limited generalisability - Inability to consider confounders - Selection bias - Study design
Ten-Year Employment Patterns of Working Age Individuals After Moderate to Severe Traumatic Brain Injury: A National Institute on Disability and Rehabilitation Research Traumatic Brain Injury Model Systems Study	Jeffrey P Cuthbert	2015	NIDILRR TBIMS: aged 16-55	3618	Specific outcome measure(s)	employment status (pay within the month before the follow-up interview = "employed")	10 years	Sex, acute care features, payor source, injury severity, age/DOB, race, education, employment, substance use, date of follow-up	no	N/A	- Limited generalisability - Study design - Inability to consider confounders
Test-Retest Reliability of Traumatic Brain Injury Outcome Measures: A Traumatic Brain Injury Model Systems Study	Jennifer A Bogner	2017	NIDILRR TBIMS	224	Both Specific Outcome(s) and Data aspects	FIM, PART-O, DRS, GOS-E, SRS, SWLS, TBI QOL-Anxiety and Depression items, Ohio State University TBI Identification Method	no	Sex, height and weight/BMI, acute care features, injury severity, rehabilitation features, primry person living with, residence, seizure, FIM, age/DOB, race, marital status, education, employment, tobacco, substance use, DRS, date of follow-up, PART-O, satisfaction with life, motorised transportation, rehospitalisation, comorbidities, general health, attempted suicide in past year, GOS-E, compute…	no	N/A	- Missing data - Sample size - Selection bias - Limited generalisability
The Association of Rehospitalization With Participation 5 Years After Traumatic Brain Injury	Kimberly S Erler	2018	NIDILRR TBIMS	1940	Both Specific Outcome(s) and Data aspects	participation (PART-O)	5 years	Sex, primary person living with, FIM, age/DOB, race, education, substance use, date of follow-up, PART-O, rehospitalisation, PHQ-9	no	N/A	- Selection bias - Limited generalisability - Lack fo variables specificty from dataset - Inability to consider condounders
The Feasibility of Telephone-Administered Cognitive Testing in Individuals 1 and 2 Years after Inpatient Rehabilitation for Traumatic Brain Injury	Kristen Dams-O'Connor	2018	NIDILRR TBIMS	386	Specific outcome measure(s)	BTACT	2 years	Sex, acute care features, injury severity, FIM, age/DOB, race, education, employment, BTACT, date of follow-up, GOS-E	no	N/A	- Limited generalisability - Selection bias
Trajectories of life satisfaction after traumatic brain injury: Influence of life roles, age, cognitive disability, and depressive symptoms.	Shannon B Juengst	2015	NIDILRR TBIMS	3022	Specific outcome measure(s)	age, depressive symptoms, disability, participation (PHQ-9, FIM, SWLS, PART-O)	5 years	Sex, FIM, age/DOB, race, education, substance use, date of follow-up, PART-O, satisfaction with life, motorised transportation, rehospitalisation, PHQ-9	no	N/A	- Sample size - Limited generalisability - Selection bias - Self-reported variables - Inability to consider confounders - Measurement tool used
Trajectories of Life Satisfaction Over the First 10 Years After Traumatic Brain Injury: Race, Gender, and Functional Ability	Meredith L C Williamson	2016	NIDILRR TBIMS	3157	Both Specific Outcome(s) and Data aspects	satisfaction with life (SWLS), FIM, GCS	10 years	Sex, cause of injury, injury severity, rehabilitation features, FIM, age/DOB, race, marital status, education, employment, date of follow-up, satisfaction with life	no	N/A	- Limited generalisability - Selective bias - Self-reported variables - Lack of variables specificity from dataset - Inability to consider confounders - Unequal distribution of some groups within variables
Unemployment in the United States After Traumatic Brain Injury for Working-Age Individuals: Prevalence and Associated Factors 2 Years Postinjury	Jeffrey P Cuthbert	2015	NIDILRR TBIMS: aged 16 to 60 + 2 national repositories for weighting	3121	Specific outcome measure(s)	employment status (unemployment/part-time employment)	2 years	Sex, acute care features, payor source, injury severity, rehabilitation features, FIM, age/DOB, race, marital status, education, employment, substance use, DRS, date of follow-up	2 national repositories	no	- Definition of sub-cohort - Limited number of variables examined - Inconsistency to entry and removal of study variables over time - Inability to consider confounders - Study design
Using Decision Tree Methodology to Predict Employment After Moderate to Severe Traumatic Brain Injury	Katharine A Stromberg	2019	NIDILRR TBIMS: aged 18-60	7867	Both Specific Outcome(s) and Data aspects	employment status	5 years	Sex, acute care features, injury severity, cranial complications, cranial surgery, rehabilitation features, age/DOB, education, employment, substance use, CT, computed TBI ID, date of follow-up	no	N/A	- Study design - Sample size - Limited generalisability - Inability to consider confounders
Volunteering and its association with participation and life satisfaction following traumatic brain injury	Angela Philippus	2019	NIDILRR TBIMS (Enrolled by single TBIMS center The Rocky Mountain Regional Brain Injury System/ RMRBIS)	725	Specific outcome measure(s)	participation (PART-O) and life satisfaction (SWLS)	5 years	Sex, injury severity, rehabilitation features, FIM, Age/DOB, Race, education, employment, date of follow-up, PART-O, satisfaction with life, motorised transportation, GOS-E, computed SRS	no	N/A	- Limited generalisability - Selection bias - Study design - Lack of variables specificity from dataset - Inability to consider confounders

## Sheet: Index for Variable Composition
Corresponding column in main table	Column Heading	Column Description	*Additional Note
A	Variable Group	This column indicates the variable group of focus.	The variable groups included are those from the NIDILRR TBIMS Syllabus as of August 2020.
B	Source of Variable Group	This column informs as to where the variable group was obtained, with possible sources being from Form 1/Form 2 of the NIDILRR TBIMS Syllabus or "composite".	"composite" source indicates that the variable group was newly formed and obtained through the merging of 2 or more variable groups. Each of the variable groups which construct a composite variable group are found beneath the corresponding composite variable group which they have contributed to.
C	Status of Variable Group	This column informs as to the status of the variable group, being either "merged" or "Final". Variable groups which were merged will include details regarding what Final composite variable group inwhich it is included under.	The 54 variables marked as "Final" included in the analysis of this review are identifiable from the table, marked in pink.
D	Type	This column applies to all Final variable groups. Variable groups are classifed into 3 types" of variable groups, being: "Sociodemographic", non-sociodemographic variable groups "Unique to Form 2", or "Other Variable Groups" from either Forms 1 and/or 2	Each variable group type for this column is colour-coded accordingly:	Sociodemographic variable groups are marked in yellow
				Other Variable Groups (Form 1 and/or 2) are marked in green
				Variable Groups Unique to Form 2 are marked in blue

## Sheet: Variable Composition
Variable Group	Source of Variable Group	Status of Variable Group	Type
Sex	Form 1	Final	Sociodemographic (Form 1 and/or 2)
Height and Weight/BMI (4)	composite	Final	Sociodemographic (Form 1 and/or 2)
Height and Weight	Form 1	marked to merge with Height and Weight/BMI	N/A
computed BMI	Form 1	marked to merge with Height and Weight/BMI	N/A
height and weight	Form 2	marked to merge with Height and Weight/BMI	N/A
computed BMI	Form 2	marked to merge with Height and Weight/BMI	N/A
Acute Care Features (3)	composite	Final	Other Variable Groups (Form 1 and/or 2)
Injury Date	Form 1	marked to merge with Acute Care Features	N/A
Acute Admission/ Discharge Dates	Form 1	marked to merge with Acute Care Features	N/A
Computed ACUTE (injury year, days from injury to acute admission and discharge/LOS)	Form 1	marked to merge with Acute Care Features	N/A
Payor Source (Acute care/ Rehabillitation care)	Form 1	Final	Sociodemographic (Form 1 and/or 2)
Cause of Injury	Form 1	Final	Other Variable Groups (Form 1 and/or 2)
ICD (External Cause of Injury)	Form 1	Final	Other Variable Groups (Form 1 and/or 2)
Associated Injury: spinal cord	Form 1	Final	Other Variable Groups (Form 1 and/or 2)
Injury Severity (4)	composite	Final	Other Variable Groups (Form 1 and/or 2)
computed SEVERITY (GCS, days from injury to date out of PTA, follow commands)	Form 1	marked to merge with Injury Severity	N/A
GCS	Form 1	marked to merge with Injury Severity	N/A
Date Able to Follow Commands	Form 1	marked to merge with Injury Severity	N/A
Date Emerged from PTA	Form 1	marked to merge with Injury Severity	N/A
Cranial Complications: Intracranial Hypertension	Form 1	Final	Other Variable Groups (Form 1 and/or 2)
Cranial Surgery (Craniotomy/ Craniectomy)	Form 1	Final	Other Variable Groups (Form 1 and/or 2)
Rehabiliation Features (3)	composite	Final	Other Variable Groups (Form 1 and/or 2)
Computed REHAB (days to rehab admission, discharge, length of stay in rehab/LOS)	Form 1	marked to merge with Rehabiliation Features	N/A
Rehabilitation admission/ discharge date	Form 1	marked to merge with Rehabiliation Features	N/A
Short-term rehabilitation interruption	Form 1	marked to merge with Rehabiliation Features	N/A
Mortality (3)	composite	Final	Other Variable Groups (Form 1 and/or 2)
living status (date of death, cause of death)	Form 2	marked to merge with Mortality	N/A
Death Date	Form 1	marked to merge with Mortality	N/A
Cause of Death	Form 1	marked to merge with Mortality	N/A
Revised trauma score (respiratory rate, systolic blood pressure)	Form 1	Final	Other Variable Groups (Form 1 and/or 2)
Primary person living with (2)	composite	Final	Sociodemographic (Form 1 and/or 2)
Primary person living with	Form 1	marked to merge with Primary person living with	N/A
primary person living with	Form 2	marked to merge with Primary person living with	N/A
Residence (where they are living) (2)	composite	Final	Sociodemographic (Form 1 and/or 2)
Residence (where they are living)	Form 1	marked to merge With Residence	N/A
residence (where they are living)	Form 2	marked to merge With Residence	N/A
ZIP code (2)	composite	Final	Sociodemographic (Form 1 and/or 2)
ZIP code	Form 1	marked to merge with ZIP code	N/A
computed ZIP (urban/rural)	Form 2	marked to merge with ZIP code	N/A
Seizure (pre-injury, post-injury, follow-up) (3)	composite	Final	Other Variable Groups (Form 1 and/or 2)
Seizures post-injury	Form 1	marked to merge with Seizure	N/A
Pre-injury seizures	Form 1	marked to merge with Seizure	N/A
seizures at follow up	Form 2	marked to merge with Seizure	N/A
FIM (4)	composite	Final	Other Variable Groups (Form 1 and/or 2)
FIM	Form 1	marked to merge with FIM	N/A
computed FIM (sub and total scores for admission and discharge)	Form 1	marked to merge with FIM	N/A
FIM	Form 2	marked to merge with FIM	N/A
computed FIM	Form 2	marked to merge with FIM	N/A
Age/DOB (3)	composite	Final	Sociodemographic (Form 1 and/or 2)
Birthdate	Form 1	marked to merge with Age/DOB	N/A
computed AGE	Form 1	marked to merge with Age/DOB	N/A
computed AGE (days to death, age)	Form 2	marked to merge with Age/DOB	N/A
Race (2)	composite	Final	Sociodemographic (Form 1 and/or 2)
Race	Form 1	marked to merge with Race	N/A
race	Form 2	marked to merge with Race	N/A
Cultural (language spoken at home, country of birth, years spent in US) (2)	composite	Final	Sociodemographic (Form 1 and/or 2)
Cultural (language spoken at home, country of birth, years spent in US)	Form 1	marked to merge with Cultural	N/A
cultural (language spoken at home, country of birth, years spent in US)	Form 2	marked to merge with Cultural	N/A
Marital Status (2)	composite	Final	Sociodemographic (Form 1 and/or 2)
Marital Status	Form 1	marked to merge with Marital Status	N/A
marital status	Form 2	marked to merge with Marital Status	N/A
Mode of data collection (source/method) (2)	composite	Final	Other Variable Groups (Form 1 and/or 2)
Source of Information (person who completed the Pre-Injury History Interview)	Form 1	marked to merge with Mode of data collection (source/method)	N/A
method of interview data collection	Form 2	marked to merge with Mode of data collection (source/method)	N/A
Education (6)	composite	Final	Sociodemographic (Form 1 and/or 2)
Education (years of education)	Form 1	marked to merge with Education	N/A
GED	Form 1	marked to merge with Education	N/A
computed EDUCATION	Form 1	marked to merge with Education	N/A
education	Form 2	marked to merge with Education	N/A
GED	Form 2	marked to merge with Education	N/A
computed education	Form 2	marked to merge with Education	N/A
Employment (14)	composite	Final	Sociodemographic (Form 1 and/or 2)
Employment Status	Form 1	marked to merge with Employment	N/A
Census occupational category	Form 1	marked to merge with Employment	N/A
Job stability (weeks employed)	Form 1	marked to merge with Employment	N/A
Hours of competitive employment (hours/week)	Form 1	marked to merge with Employment	N/A
Annual Earnings	Form 1	marked to merge with Employment	N/A
computed EMPLOYMENT	Form 1	marked to merge with Employment	N/A
date of first competitive employment	Form 2	marked to merge with Employment	N/A
hours of competitive employment (per week)	Form 2	marked to merge with Employment	N/A
job stability (weeks employed)	Form 2	marked to merge with Employment	N/A
annual earnings	Form 2	marked to merge with Employment	N/A
employment status	Form 2	marked to merge with Employment	N/A
census occupational category	Form 2	marked to merge with Employment	N/A
household income	Form 2	marked to merge with Employment	N/A
computed employment	Form 2	marked to merge with Employment	N/A
Pre-injury conditions (blind, deaf, limited physical)	Form 1	Final	Other Variable Groups (Form 1 and/or 2)
Pre-injury limitations (learning, dressing, going outside of home, working)	Form 1	Final	Other Variable Groups (Form 1 and/or 2)
Tobacco (2)	composite	Final	Other Variable Groups (Form 1 and/or 2)
Tobacco (smoke/ chew)	Form 1	marked to merge with Tobacco	N/A
tobacco	Form 2	marked to merge with Tobacco	N/A
Substance Use (alcohol and ilicit drugs) (6)	composite	Final	Other Variable Groups (Form 1 and/or 2)
computed alcohol/drug problem use	Form 1	marked to merge with Substance Use	N/A
Pre-injury drug use (illicit/ non-prescriptive)	Form 1	marked to merge with Substance Use	N/A
Pre-injury alcohol use	Form 1	marked to merge with Substance Use	N/A
drug use (illicit/ non-prescriptive)	Form 2	marked to merge with Substance Use	N/A
alcohol	Form 2	marked to merge with Substance Use	N/A
computed alcohol and drug	Form 2	marked to merge with Substance Use	N/A
Pre-injury psychiatric hospitalisation	Form 1	Final	Other Variable Groups (Form 1 and/or 2)
Pre-injury mental health history	Form 1	Final	Other Variable Groups (Form 1 and/or 2)
Pre-injury suicide history	Form 1	Final	Other Variable Groups (Form 1 and/or 2)
Incarcerations (2)	composite	Final	Sociodemographic (Form 1 and/or 2)
Pre-injury history of penal incarcerations (conviction for felony)	Form 1	marked to merge with Incarcerations	N/A
arrests	Form 2	marked to merge with Incarcerations	N/A
Pre-injury of learning/behavioural problems in school (special education student)	Form 1	Final	Other Variable Groups (Form 1 and/or 2)
military service history	Form 1	Final	Sociodemographic (Form 1 and/or 2)
intracranial CT diagnosis	Form 1	Final	Other Variable Groups (Form 1 and/or 2)
DRS (10)	composite	Final	Other Variable Groups (Form 1 and/or 2)
DRS	Form 1	marked to merge with DRS	N/A
computed DRS	Form 1	marked to merge with DRS	N/A
DRS communication	Form 2	marked to merge with DRS	N/A
DRS motor Response	Form 2	marked to merge with DRS	N/A
DRS toileting	Form 2	marked to merge with DRS	N/A
DRS feeding	Form 2	marked to merge with DRS	N/A
DRS grooming	Form 2	marked to merge with DRS	N/A
DRS functioning	Form 2	marked to merge with DRS	N/A
DRS employability	Form 2	marked to merge with DRS	N/A
computed DRS	Form 2	marked to merge with DRS	N/A
BTACT (14)	composite	Final	Other Variable Groups (Form 1 and/or 2)
BTACT info	Form 1	marked to merge with BTACT	N/A
Word Recall	Form 1	marked to merge with BTACT	N/A
Backward Digitspan	Form 1	marked to merge with BTACT	N/A
Fluency	Form 1	marked to merge with BTACT	N/A
Reasoning	Form 1	marked to merge with BTACT	N/A
Backward counting	Form 1	marked to merge with BTACT	N/A
Delayed word recall	Form 1	marked to merge with BTACT	N/A
BTACT info	Form 2	marked to merge with BTACT	N/A
word recall	Form 2	marked to merge with BTACT	N/A
backward digitspan	Form 2	marked to merge with BTACT	N/A
fluency	Form 2	marked to merge with BTACT	N/A
reasoning	Form 2	marked to merge with BTACT	N/A
backward counting	Form 2	marked to merge with BTACT	N/A
delayed word recall	Form 2	marked to merge with BTACT	N/A
computed TBI ID (history of previous TBI)	Form 1	Final	Other Variable Groups (Form 1 and/or 2)
Follow-up (2)	composite	Final	Variable Groups Unique to Form 2
computed days from injury to follow up	Form 2	marked to merge with Follow-up	N/A
date of follow up	Form 2	marked to merge with Follow-up	N/A
GEO-ID (address)	Form 2	Final	Sociodemographic (Form 1 and/or 2)
PART-O (8)	composite	Final	Variable Groups Unique to Form 2
computed PART	Form 2	marked to merge with PART-O	N/A
participation activities	Form 2	marked to merge with PART-O	N/A
participation social	Form 2	marked to merge with PART-O	N/A
participation mobility	Form 2	marked to merge with PART-O	N/A
participation community	Form 2	marked to merge with PART-O	N/A
participation SO (significant other)	Form 2	marked to merge with PART-O	N/A
participation relationship	Form 2	marked to merge with PART-O	N/A
participation friend	Form 2	marked to merge with PART-O	N/A
Satisfaction with life (2)	composite	Final	Variable Groups Unique to Form 2
satisfaction with life scale (SWLS)	Form 2	marked to merge with Satisfaction with life	N/A
computed satisfaction with life	Form 2	marked to merge with Satisfaction with life	N/A
motorised transportation (drive, ride with someone else, public transit)	Form 2	Final	Variable Groups Unique to Form 2
Head or Neck Injury	Form 2	Final	Variable Groups Unique to Form 2
Rehospitalisation (2)	composite	Final	Variable Groups Unique to Form 2
rehospitalisation	Form 2	marked to merge with Rehospitalization	N/A
computed rehospitalised	Form 2	marked to merge with Rehospitalization	N/A
Comorbidities (3)	composite	Final	Variable Groups Unique to Form 2
health conditions	Form 2	marked to merge with Comorbidities	N/A
computed anxiety	Form 2	marked to merge with Comorbidities	N/A
computed depression	Form 2	marked to merge with Comorbidities	N/A
general health	Form 2	Final	Variable Groups Unique to Form 2
PHQ-9	Form 2	Final	Variable Groups Unique to Form 2
GAD-7	Form 2	Final	Variable Groups Unique to Form 2
attempted suicide in past year	Form 2	Final	Variable Groups Unique to Form 2
general functioning	Form 2	Final	Variable Groups Unique to Form 2
GOS-E (2)	composite	Final	Variable Groups Unique to Form 2
GOS-E	Form 2	marked to merge with GOS-E	N/A
computed GOS-E	Form 2	marked to merge with GOS-E	N/A
computed SRS	Form 2	Final	Variable Groups Unique to Form 2
